# Supplementary material for: Open, single-blind, double-blind: which peer review process do you prefer?
Source: BMC Pharmacol Toxicol. 2014 Sep 30;15:55. doi: 10.1186/2050-6511-15-55 (PMC4191873; doi:10.1186/2050-6511-15-55)
Supplement: Additional file 1 — Anonymised survey responses from the Editorial Board. [file 2050-6511-15-55-S1.xlsx]

## Sheet: anonymized
Q1	Q1a	Q2	Q3	Q4	Q4a	Q5	Q6	Q6a	Q7
Is your area of expertise in medicine or biology?	If medicine, are you a clinical academic or full time academic?	How many years have you been working as an academic?	Choose one that best describes you: I joined the board of:	As an author, have you published in an open peer review journal?	(if yes to 4) Do you think reports were less/equally/more useful to you than those from a closed peer review journal?	As a reviewer which peer review system do you prefer?	As a handling editor do you prefer a different (from your answer to question 5) model of peer review?	which model do you prefer as an editor? [if the answer to Q6 is 'no', answer to this will be the same as Q5]	As a reader do you look at the pre-publication histories on BMC Pharmacology & Toxicology (or any of the open peer review journals in the BMC series)?
biology	no answer provided	0-10	BMC Pharmacology & Toxicology	yes	less	no preference	different answer	not sure/different answer	no
biology	full time academic	0-10	BMC Pharmacology & Toxicology	no	does not apply	no preference	no	not sure/different answer	yes
biology	full time academic	11-20	BMC Pharmacology & Toxicology	yes	no answer provided	double blind	no	double blind	yes
biology	no answer provided	11-20	BMC Pharmacology & Toxicology	no	does not apply	double blind	no	double blind	yes
biology	does not apply	21-30	BMC Pharmacology	no	no answer provided	open	no	open	no
biology	no answer provided	21-30	BMC Pharmacology & Toxicology	no	does not apply	double blind	no answer provided	no answer provided	yes
biology	does not apply	21-30	BMC Pharmacology	yes	equally	single blind	no answer provided	no answer provided	no
biology	no answer provided	21-30	BMC Pharmacology	yes	equally	single blind	no	single blind	no
biology	does not apply	31-50	BMC Pharmacology	no	does not apply	double blind	no	double blind	no
biology	no answer provided	31-50	BMC Pharmacology	yes	equally	single blind	no	single blind	no
biology	does not apply	31-50	BMC Pharmacology & Toxicology	no	does not apply	single blind	no	single blind	no
biology	no answer provided	21-30	BMC Pharmacology	no	does not apply	single blind	no answer provided	single blind	no
biology	full time academic	31-50	BMC Pharmacology	no	does not apply	single blind	no	single blind	yes
biology	full time academic	0-10	BMC Pharmacology & Toxicology	no	does not apply	no preference	no		no
medicine	clinical academic	0-10	BMC Pharmacology & Toxicology	yes	more	double blind	different answer	not sure/different answer	yes
medicine	clinical academic	0-10	BMC Pharmacology & Toxicology	yes	equally	open	no	open	no
medicine	full time academic	0-10	BMC Pharmacology & Toxicology	no	does not apply	double blind	no	double blind	no
medicine	full time academic	11-20	BMC Pharmacology & Toxicology	no	does not apply	open	no	open	no
medicine	full time academic	11-20	BMC Pharmacology & Toxicology	yes	equally	double blind	no	double blind	no
medicine	no answer provided	11-20	BMC Clinical Pharmacology	yes	equally	no preference	no	not sure/different answer	no
medicine	full time academic	11-20	BMC Pharmacology & Toxicology	no	does not apply	single blind	no	single blind	yes
medicine	full time academic	11-20	BMC Pharmacology & Toxicology	yes	more	open	no	open	yes
medicine	clinical academic	11-20	no answer provided	yes	no answer provided	double blind	no	double blind	no
medicine	full time academic	21-30	BMC Pharmacology	yes	equally	open	no	open	yes
medicine	clinical academic	21-30	BMC Pharmacology & Toxicology	no	does not apply	single blind	no	single blind	no
medicine	full time academic	21-30	BMC Pharmacology & Toxicology	no	does not apply	no preference	different answer	not sure/different answer	no answer provided
medicine	full time academic	21-30	BMC Pharmacology	no	does not apply	open	no	open	yes
medicine	clinical academic	21-30	BMC Clinical Pharmacology	yes	equally	open	no	open	yes
medicine	full time academic	31-50	BMC Pharmacology	no	does not apply	single blind	no answer provided	no answer provided	yes
medicine	full time academic	31-50	no answer provided	no	does not apply	double blind	no	double blind	no
medicine	full time academic	31-50	BMC Pharmacology & Toxicology	yes	no answer provided	single blind	no	single blind	no
biology	no answer provided	21-30	BMC Pharmacology & Toxicology	no	does not apply	double blind	no	double blind	yes
biology	no answer provided	21-30	no answer provided	no answer provided	does not apply	double blind	no	double blind	no answer provided
medicine	full time academic	21-30	BMC Clinical Pharmacology	yes	no answer provided	open	no	open	no
biology	full time academic	31-50	BMC Pharmacology & Toxicology	no	does not apply	double blind	different answer	not sure/different answer	yes
biology	full time academic	0-10	BMC Pharmacology & Toxicology	no	does not apply	open	no answer provided	no answer provided	yes
biology	full time academic	11-20	BMC Pharmacology & Toxicology	yes	does not apply	double blind	no	double blind	yes
